# Supplementary material for: Targeting the MALAT1 gene with the CRISPR/Cas9 technique in prostate cancer
Source: Genes Environ. 2022 Sep 26;44:22. doi: 10.1186/s41021-022-00252-3 (PMC9511773; doi:10.1186/s41021-022-00252-3)
Supplement: Supplementary file 1 — Additional file 1. [file 41021_2022_252_MOESM1_ESM.xlsx]

## Sheet: S1 Table
gene	logFC	logCPM	PValue	FDR
EMX2OS	-5.96543	2.59708	2.32e-220	3.82e-217
LINC02137	-5.21055	-2.17844	6.61e-158	5.21e-155
MALAT1	-3.53163	0.0176096	1.78e-149	1.07e-146
LINC00839	-4.18502	-0.515338	5.79e-141	3.18e-138
HOXB-AS3	-5.09519	-1.24289	6.19e-102	1.84e-99
PANTR1	-6.61373	-2.68817	1.94e-65	3.16e-63
GATA3-AS1	-3.37888	-1.25538	6.32e-63	9.25e-61
LINC02532	-3.55197	-2.26498	9.57e-63	1.39e-60
LINC00683	-2.32595	-1.10195	3.76e-62	5.37e-60
LINC01671	-3.12382	-0.961153	1.76e-60	2.42e-58
LINC00607	-2.37203	-2.00024	7.72e-57	9.53e-55
LINC00982	-2.63082	-0.544908	3.48e-56	4.23e-54
LINC01819	-2.69702	-1.67965	9.03e-56	1.08e-53
ZFHX4-AS1	-2.93666	-2.33286	1.45e-52	1.6e-50
CA3-AS1	-2.69427	-2.53997	2.16e-51	2.26e-49
SNAP25-AS1	-2.46995	-2.46044	2.82e-51	2.92e-49
LINC02086	-1.99222	-1.78092	4.55e-50	4.51e-48
LINC01345	-3.14448	-2.6382	1.84e-44	1.55e-42
PRR31	-3.12562	-2.71693	1.85e-44	1.56e-42
PLBD1-AS1	-2.22762	-1.32275	6.45e-44	5.29e-42
UCA1	-2.75557	-1.09883	4.44e-41	3.23e-39
PROSER2-AS1	-1.82446	-0.869526	4.83e-40	3.35e-38
PCAT7	2.52518	1.42107	2.05e-39	1.38e-37
LINC00958	-2.59159	-0.716967	2.22e-39	1.49e-37
BOLA3-AS1	-1.27028	0.72325	4.17e-39	2.75e-37
HPN-AS1	2.91608	-0.230244	1.89e-37	1.13e-35
LINC01778	-1.71017	-1.38044	5.1e-36	2.81e-34
MBNL1-AS1	-1.36544	3.08323	3.98e-35	2.05e-33
GAS6-DT	-1.34274	0.331039	8.77e-35	4.31e-33
LINC01475	5.0167	-1.86195	1.01e-34	4.92e-33
LINC01139	-3.22377	-0.457942	1.46e-34	6.91e-33
FOXP4-AS1	2.20798	0.67541	3.95e-34	1.82e-32
VPS9D1-AS1	1.93556	3.6744	4.4e-34	2.01e-32
RBMS3-AS3	-1.67928	-2.18258	2.93e-33	1.28e-31
GAS1RR	-1.70007	0.574685	3.02e-33	1.31e-31
ERVE-1	-1.51679	1.66155	3.85e-33	1.66e-31
LINC00857	-1.41068	-0.36737	6.92e-33	2.93e-31
LINC00908	-1.65789	0.446777	9.98e-32	3.89e-30
IL21-AS1	-2.45587	-2.65653	1.07e-31	4.18e-30
ALDH1L1-AS2	-2.00317	-1.41598	2.41e-31	9.17e-30
MAGI2-AS3	-1.32098	3.49299	3.5e-31	1.31e-29
ADAMTS9-AS1	-2.05231	2.29308	3.55e-31	1.32e-29
LINC01410	-1.57018	-0.608765	1.24e-29	4.11e-28
LINC00665	1.11636	5.39461	6.97e-29	2.18e-27
CTBP1-AS	2.64298	3.244	7.34e-29	2.29e-27
SRRM2-AS1	1.53928	1.88978	7.82e-29	2.44e-27
C5orf64	-2.98584	-2.53829	2.24e-28	6.8e-27
SNHG3	1.59416	5.11042	4.34e-28	1.29e-26
SNHG25	2.41894	0.790053	4.78e-26	1.2e-24
SNHG20	1.00144	3.06811	6.1e-26	1.51e-24
SNHG4	2.07499	1.9873	1.54e-25	3.71e-24
PCAT1	2.89585	2.35958	6.74e-25	1.52e-23
LINC01509	2.17169	-0.100667	1.11e-24	2.45e-23
DRAIC	2.12661	4.81263	3.7e-24	7.83e-23
ARHGEF38-IT1	2.3208	0.133316	4.3e-24	9.03e-23
HCG11	-1.12438	2.69877	6.77e-24	1.39e-22
FAM222A-AS1	2.09503	-0.46243	1.17e-23	2.33e-22
C9orf163	1.87563	-0.276322	2.28e-23	4.41e-22
MIR31HG	-1.945	-2.67205	2.65e-23	5.12e-22
UNQ6494	2.06874	0.0991513	6.66e-23	1.23e-21
LINC01134	1.37092	0.207241	7.55e-23	1.39e-21
JAZF1-AS1	-1.54125	-1.03041	1.91e-22	3.39e-21
LINC00992	1.90079	1.96094	2.07e-22	3.64e-21
LINC00398	-1.2471	-2.667	2.14e-22	3.76e-21
LINC01679	-1.35961	0.570168	2.22e-22	3.89e-21
SAMD12-AS1	-1.79028	-2.9348	3.39e-22	5.86e-21
LINC02585	1.57995	-1.53025	3.72e-22	6.4e-21
LINC01138	1.10062	3.15022	6.18e-22	1.04e-20
ZNF649-AS1	1.99156	-1.5511	1.31e-21	2.13e-20
HOXB-AS2	-1.88825	-2.78536	1.4e-21	2.27e-20
FEZF1-AS1	3.66533	-0.94115	1.48e-21	2.41e-20
LINC00342	1.36645	2.64667	1.58e-21	2.56e-20
CIRBP-AS1	1.2397	0.791518	2.29e-21	3.64e-20
MRPS30-DT	-0.956468	-0.596602	3.25e-21	5.08e-20
LINC02078	-1.57399	-2.68832	3.64e-21	5.66e-20
MIR100HG	-1.13474	4.07304	3.91e-21	6.07e-20
LINC00702	-1.85302	0.206283	4.2e-21	6.51e-20
ELF3-AS1	1.21788	0.59887	4.41e-21	6.81e-20
LINC01550	-1.41497	-1.25221	6.02e-21	9.17e-20
FGF14-AS2	-1.3536	0.628871	1.11e-20	1.64e-19
CRNDE	1.18392	3.93262	1.42e-20	2.08e-19
TMCC1-AS1	1.03929	2.24583	1.65e-20	2.4e-19
DLX2-DT	2.55285	-2.21672	1.74e-20	2.52e-19
DARS-AS1	1.06868	1.0775	1.87e-20	2.69e-19
ZKSCAN2-DT	1.48068	1.78036	2.84e-20	4.02e-19
LINC01311	1.67472	0.188711	2.91e-20	4.1e-19
LINC01389	1.66738	-1.61981	4.06e-20	5.66e-19
PVT1	1.2382	3.6482	5.69e-20	7.79e-19
ARLNC1	3.93942	6.02343	9.18e-20	1.22e-18
PCA3	3.49493	8.53565	9.35e-20	1.24e-18
ADAMTS9-AS2	-1.37985	1.15495	1.05e-19	1.38e-18
EHMT2-AS1	1.6094	-0.758289	1.16e-19	1.52e-18
LINC01977	1.8958	0.431224	1.26e-19	1.64e-18
LINC02492	2.99998	-0.703616	1.44e-19	1.86e-18
LINC01504	-1.46145	-1.73157	3.16e-19	3.94e-18
LINC01169	3.33345	-1.8401	4.55e-19	5.58e-18
CAPN10-DT	1.29185	1.52424	4.65e-19	5.7e-18
FAM201A	1.05311	2.60688	4.82e-19	5.88e-18
SLC12A9-AS1	1.32637	-0.110499	8.02e-19	9.59e-18
LYPLAL1-DT	-0.937512	-1.86028	1.56e-18	1.81e-17
MHENCR	1.33692	3.051	1.65e-18	1.92e-17
WWC2-AS2	-1.0738	-0.900551	2.47e-18	2.8e-17
TMEM51-AS1	-1.0419	0.481446	3.49e-18	3.89e-17
LINC00900	-0.990984	0.405296	3.9e-18	4.33e-17
LINC00939	2.57197	0.918453	4.38e-18	4.86e-17
LINC00654	-1.20578	0.966589	8.2e-18	8.81e-17
SNHG8	1.1465	6.95297	8.75e-18	9.37e-17
MIR1-1HG-AS1	-1.40849	1.3756	1.27e-17	1.34e-16
RMDN2-AS1	-1.70597	-1.02981	1.29e-17	1.36e-16
PLA2G4C-AS1	2.33072	0.111115	1.49e-17	1.56e-16
TRHDE-AS1	-1.36097	-0.0500059	1.55e-17	1.61e-16
LINC00115	1.20307	0.807817	2.46e-17	2.52e-16
CASC8	2.2708	-0.371092	6.05e-17	6e-16
CYP4A22-AS1	1.58041	-2.02238	6.35e-17	6.27e-16
LINC00853	1.49493	0.0477161	6.56e-17	6.48e-16
PACERR	-1.51667	-2.02317	7.13e-17	7e-16
ZFHX2-AS1	1.37648	1.01582	9.2e-17	8.92e-16
SNHG17	0.98092	4.63119	1.01e-16	9.76e-16
FENDRR	-1.27841	3.83166	1.07e-16	1.03e-15
SLC12A5-AS1	2.50635	-2.51009	1.14e-16	1.09e-15
C18orf65	-1.23315	-1.81999	1.51e-16	1.43e-15
LINC00968	-1.67712	-1.66735	1.82e-16	1.71e-15
RUNDC3A-AS1	1.443	1.10388	1.85e-16	1.74e-15
BCRP3	2.01451	0.998433	1.93e-16	1.8e-15
DNMBP-AS1	1.19222	1.53623	2.16e-16	2.01e-15
DHCR24-DT	1.29961	-1.07295	2.25e-16	2.09e-15
LINC00092	-1.09661	1.09515	2.81e-16	2.59e-15
LINC01238	1.36804	1.02013	3.29e-16	3.01e-15
A1BG-AS1	-1.11828	-0.262969	3.73e-16	3.39e-15
LINC00930	2.22844	1.98124	4.11e-16	3.71e-15
MESTIT1	-1.11199	-1.84692	4.43e-16	4e-15
HRAT92	1.56074	1.76739	5.49e-16	4.9e-15
FBXL19-AS1	1.14174	2.10166	5.76e-16	5.14e-15
RHPN1-AS1	0.990601	0.625493	7.58e-16	6.65e-15
PCAT14	2.62684	8.32912	7.9e-16	6.92e-15
LINC01597	-1.28699	-2.78188	1.5e-15	1.28e-14
SNHG19	1.58369	5.79363	1.64e-15	1.39e-14
ATXN2-AS	1.30078	-0.530707	1.64e-15	1.39e-14
PRRT3-AS1	1.49918	1.39814	1.74e-15	1.47e-14
LINC00519	-1.22046	-2.95141	1.8e-15	1.51e-14
PGM5-AS1	-1.6612	2.90698	2.46e-15	2.03e-14
DGCR9	1.85048	-1.06721	2.86e-15	2.35e-14
FSIP2-AS1	1.63205	-1.40084	3.33e-15	2.71e-14
LINC00941	-1.17126	-2.07428	3.56e-15	2.88e-14
PCAT6	0.977578	2.86296	4.55e-15	3.64e-14
LINC00244	2.57346	-2.11657	5.88e-15	4.64e-14
FLJ12825	1.87906	-1.64103	6.51e-15	5.1e-14
PTOV1-AS2	1.05968	2.02659	1.04e-14	8.01e-14
LINC01089	1.30827	4.3517	1.07e-14	8.21e-14
SNHG10	0.922866	2.43529	1.44e-14	1.08e-13
LEF1-AS1	1.75494	-0.762475	1.54e-14	1.16e-13
SNHG18	-1.25125	3.21407	1.95e-14	1.45e-13
FLJ20021	1.3657	6.11432	1.95e-14	1.45e-13
LINC01503	-1.06498	1.85607	2.11e-14	1.56e-13
GAS5	1.00634	7.95809	2.36e-14	1.74e-13
C8orf31	-1.09012	-0.780292	2.37e-14	1.74e-13
LINC01869	1.50948	-0.395543	2.88e-14	2.1e-13
MEF2C-AS1	-1.02881	-0.684509	2.9e-14	2.11e-13
XIST	-2.45143	-2.46948	3.17e-14	2.29e-13
H1FX-AS1	1.07405	2.15821	3.49e-14	2.51e-13
TBX5-AS1	-1.64699	0.69416	3.71e-14	2.66e-13
LINC01355	1.19666	2.77085	3.98e-14	2.84e-13
TONSL-AS1	0.991026	-0.53522	4.36e-14	3.1e-13
GPC5-AS1	4.408	1.53345	4.74e-14	3.36e-13
FAM111A-DT	0.966492	3.94339	4.92e-14	3.48e-13
LINC02516	1.76625	-2.37145	5.85e-14	4.11e-13
ASMTL-AS1	1.65973	2.32238	6.19e-14	4.34e-13
MNX1-AS1	2.35875	0.83653	6.54e-14	4.57e-13
LINC01629	-1.69313	-2.68941	6.86e-14	4.79e-13
SNHG7	1.0167	6.08611	7.74e-14	5.37e-13
CASC11	2.37228	-0.933246	8.01e-14	5.54e-13
DM1-AS	0.952351	1.28294	8.7e-14	6e-13
LGALS8-AS1	1.36746	-0.584318	9.41e-14	6.47e-13
LINC00639	-1.23012	-0.147944	1.03e-13	7.03e-13
LINC02550	-1.24695	-2.07624	1.14e-13	7.75e-13
FAM13A-AS1	1.27611	1.67099	1.33e-13	8.96e-13
LINC01006	0.984457	4.35328	1.95e-13	1.29e-12
MNX1-AS2	2.50313	-0.512879	3.02e-13	1.96e-12
LINC02571	2.60331	-2.03999	3.05e-13	1.97e-12
DICER1-AS1	1.02028	2.57183	3.05e-13	1.97e-12
CERS3-AS1	-1.408	-2.3562	3.42e-13	2.2e-12
LINC01623	3.3067	-1.27914	3.99e-13	2.54e-12
UBXN10-AS1	-1.44767	0.255323	4.41e-13	2.8e-12
MKX-AS1	-1.18419	-1.15156	4.48e-13	2.84e-12
LINC01866	3.87248	-1.70562	4.59e-13	2.91e-12
SNHG12	1.05074	3.2491	4.62e-13	2.92e-12
RNF139-AS1	0.953731	1.23983	4.87e-13	3.07e-12
LINC01018	-1.2935	1.12888	4.96e-13	3.12e-12
LINC02120	3.87022	-1.57163	5.46e-13	3.42e-12
LINC01341	1.65263	2.54976	6.16e-13	3.83e-12
ARHGEF26-AS1	0.901107	3.07568	6.19e-13	3.85e-12
SPATA3-AS1	2.10035	-2.22021	6.21e-13	3.86e-12
RNF157-AS1	-1.16219	0.0604466	6.22e-13	3.87e-12
TTC3-AS1	1.29191	-2.35519	6.4e-13	3.97e-12
DBET	4.28232	-1.59526	9.44e-13	5.74e-12
DLG3-AS1	1.70261	-0.517173	9.59e-13	5.82e-12
LINC00623	0.925017	2.80389	9.94e-13	6.03e-12
LINC01687	3.24894	-0.686259	1.24e-12	7.39e-12
RNU6ATAC35P	1.21017	-0.884635	1.3e-12	7.74e-12
LINC01637	-0.988908	-1.02299	1.41e-12	8.39e-12
C9orf170	-0.941358	-2.34495	1.84e-12	1.08e-11
MYLK-AS1	1.04553	0.878631	1.97e-12	1.15e-11
RGMB-AS1	1.284	3.68632	2.37e-12	1.37e-11
LINC02147	-1.26293	-2.3683	2.46e-12	1.42e-11
FLJ46906	1.09339	0.765783	2.49e-12	1.44e-11
NALCN-AS1	2.58478	-2.21067	2.56e-12	1.47e-11
LINC01187	-2.16053	-1.88904	2.76e-12	1.58e-11
SNHG9	1.22531	3.22955	3.14e-12	1.79e-11
LINC00308	3.80569	-2.54348	3.36e-12	1.91e-11
LINC01990	-0.907099	-1.8505	3.65e-12	2.06e-11
FAM198B-AS1	1.01733	3.72949	3.93e-12	2.21e-11
LINC02568	-1.2095	-2.56923	4.62e-12	2.58e-11
LINC01783	-1.44881	-2.9527	5.05e-12	2.8e-11
STAM-AS1	1.24806	-1.37331	5.85e-12	3.22e-11
ERVH48-1	2.7486	3.45655	7.44e-12	4.05e-11
NEAT1	1.26724	9.98328	7.52e-12	4.09e-11
LINC02489	1.18949	1.0087	7.59e-12	4.13e-11
BLACAT1	-1.49548	-2.66873	7.71e-12	4.19e-11
GABPB1-AS1	1.00489	4.65652	7.91e-12	4.29e-11
LINC02198	1.03114	-0.0836575	7.92e-12	4.29e-11
FLJ45513	1.25307	-0.202563	7.97e-12	4.32e-11
B3GALT5-AS1	-1.35442	-1.77391	9.8e-12	5.25e-11
LINC01948	-1.18815	-2.92647	1.08e-11	5.76e-11
TTTY15	1.02166	4.69416	1.1e-11	5.87e-11
HAS2-AS1	-1.12558	-2.36672	1.13e-11	6.02e-11
UTAT33	0.989944	-1.90355	1.14e-11	6.06e-11
ZNF252P-AS1	1.34862	0.742606	1.24e-11	6.57e-11
LINC00637	1.2102	-1.64341	1.29e-11	6.79e-11
LINC00868	2.37097	-2.54852	1.34e-11	7.08e-11
NKAIN3-IT1	-1.21404	-0.874266	1.71e-11	8.91e-11
LINC01424	1.27655	-1.79559	1.78e-11	9.24e-11
LINC01549	1.37374	-1.05908	1.8e-11	9.32e-11
ST8SIA6-AS1	2.83608	3.64994	1.82e-11	9.42e-11
STPG3-AS1	1.43997	-0.465064	2.22e-11	1.14e-10
LINC00877	-1.04268	-1.38461	2.33e-11	1.2e-10
ZNF503-AS1	-1.03923	0.987791	2.45e-11	1.25e-10
LINC02412	1.49785	-1.68052	2.76e-11	1.4e-10
ZNF30-AS1	0.999129	-2.31569	2.99e-11	1.51e-10
NAALADL2-AS2	4.06118	-1.05555	3.33e-11	1.68e-10
EDRF1-AS1	1.5817	-1.50374	3.6e-11	1.81e-10
LINC01122	-1.28666	-2.68008	4.19e-11	2.09e-10
LINC01210	3.03128	-2.44532	5.36e-11	2.64e-10
YEATS2-AS1	0.94099	-0.195895	5.42e-11	2.66e-10
LINC00412	1.38717	-2.8407	5.64e-11	2.76e-10
BVES-AS1	-0.963441	-1.44107	6.84e-11	3.32e-10
LINC02012	1.04638	0.0529401	7.12e-11	3.45e-10
LAMA5-AS1	-1.49501	-1.96683	7.12e-11	3.45e-10
HDHD5-AS1	0.940033	-0.298546	7.94e-11	3.83e-10
LINC01767	1.99195	-2.32994	8.55e-11	4.1e-10
FLNB-AS1	0.997643	1.83672	8.74e-11	4.19e-10
KMT2E-AS1	0.943949	2.81703	8.95e-11	4.28e-10
LINC01518	2.90861	0.0984557	9.15e-11	4.37e-10
SLC7A11-AS1	2.02143	-2.49793	1.12e-10	5.3e-10
LINC01786	1.11957	-0.807755	1.29e-10	6.07e-10
IL21R-AS1	1.70939	-1.15572	1.42e-10	6.63e-10
LINC00685	1.22778	0.126335	1.45e-10	6.75e-10
SLC25A30-AS1	1.06309	1.04365	1.48e-10	6.9e-10
C3orf35	0.962548	-0.304807	1.6e-10	7.4e-10
FOXD3-AS1	1.97249	0.554885	1.66e-10	7.68e-10
LINC01983	-1.35942	-2.89036	1.76e-10	8.08e-10
LINC00624	1.20392	-1.01389	1.76e-10	8.09e-10
LINC01237	0.912333	0.0556563	1.78e-10	8.18e-10
TBX2-AS1	-1.06478	1.76921	1.96e-10	8.94e-10
LINC00940	1.76504	-0.554694	2.02e-10	9.22e-10
TNFRSF14-AS1	0.953998	2.62748	2.37e-10	1.07e-09
TNK2-AS1	1.29392	2.23014	2.72e-10	1.22e-09
KIAA0087	2.64181	0.168445	3.44e-10	1.53e-09
PRKAG2-AS1	0.939725	3.49611	3.72e-10	1.65e-09
STEAP2-AS1	1.14177	-0.166286	4.4e-10	1.93e-09
PCAT18	1.74785	4.47583	4.82e-10	2.1e-09
RAET1E-AS1	1.16618	-1.89225	5.12e-10	2.23e-09
PRMT5-AS1	1.01074	-1.67394	5.24e-10	2.28e-09
LINC01607	1.06747	-0.343946	7.18e-10	3.07e-09
FOXP1-IT1	2.76156	-1.66009	7.29e-10	3.11e-09
LINC01563	-1.03065	-2.33596	7.44e-10	3.17e-09
GNAS-AS1	-0.968239	-2.84681	8.69e-10	3.68e-09
ZNF571-AS1	1.07539	1.2543	1.01e-09	4.24e-09
LINC00482	1.9164	-1.0235	1.08e-09	4.51e-09
PRR34-AS1	0.964779	2.48653	1.09e-09	4.54e-09
LINC01828	-1.08217	-2.8227	1.11e-09	4.62e-09
IGBP1-AS1	1.1328	-2.24123	1.13e-09	4.73e-09
LINC00402	1.35147	-0.731509	1.42e-09	5.85e-09
LINC01019	2.71367	-0.622237	1.62e-09	6.63e-09
SLC9A3-AS1	1.14522	3.59136	1.68e-09	6.85e-09
ACTA2-AS1	-0.954424	2.28192	1.9e-09	7.7e-09
TPM1-AS	1.19928	1.48814	1.92e-09	7.78e-09
LINC02541	-0.989906	-0.859374	2.11e-09	8.48e-09
LINC00605	-0.921054	-2.1106	2.19e-09	8.79e-09
SRGAP3-AS2	3.84296	-1.6444	2.2e-09	8.83e-09
LINC01535	1.11139	1.14563	2.37e-09	9.44e-09
C8orf34-AS1	1.1359	3.47338	2.7e-09	1.07e-08
KCNMB2-AS1	2.6962	-1.18441	2.74e-09	1.08e-08
DSCAS	1.1442	-2.62808	2.78e-09	1.1e-08
LINC02343	1.06321	0.87758	2.84e-09	1.12e-08
LINC01978	1.3321	-2.02793	2.92e-09	1.15e-08
UBE2R2-AS1	1.32759	-2.56231	3.26e-09	1.27e-08
LINC01952	1.3641	-2.6243	3.38e-09	1.31e-08
LINC00517	2.11827	-2.5852	3.48e-09	1.35e-08
LINC01564	-1.05975	-2.68453	3.5e-09	1.36e-08
FIRRE	2.07004	-0.87758	3.51e-09	1.36e-08
APCDD1L-DT	-0.942563	-2.78899	3.53e-09	1.37e-08
LINC01087	2.7506	-0.546265	3.55e-09	1.38e-08
TM4SF1-AS1	1.20907	0.929017	3.68e-09	1.42e-08
LINC00844	-1.24433	2.5856	3.79e-09	1.46e-08
LINC00106	1.19921	0.424431	4.07e-09	1.56e-08
LINC02050	3.2092	-2.62452	4.44e-09	1.7e-08
HCG27	0.930679	0.485878	4.52e-09	1.73e-08
FRMD6-AS2	-1.31937	-1.70096	4.75e-09	1.81e-08
PABPC1L2B-AS1	1.68802	-2.89519	4.8e-09	1.83e-08
ST3GAL5-AS1	-1.10781	-2.80969	4.99e-09	1.9e-08
LINC01133	-1.21884	0.653691	5.27e-09	2e-08
PHKA2-AS1	1.16795	-0.502427	5.28e-09	2e-08
LINC002481	0.970295	-0.619774	5.67e-09	2.14e-08
LINC01531	1.64378	-1.94563	6.98e-09	2.61e-08
ELFN1-AS1	3.12325	1.07434	7.01e-09	2.62e-08
LRRC3-DT	1.82686	-2.83744	8.45e-09	3.12e-08
FAM87A	1.79148	-1.19106	9.11e-09	3.35e-08
UNC5B-AS1	-1.18191	-2.07537	9.49e-09	3.48e-08
PRR7-AS1	1.07993	-1.89317	1.03e-08	3.75e-08
LINC02193	1.05058	-0.108649	1.22e-08	4.42e-08
LINC00304	-0.912096	-2.84253	1.3e-08	4.7e-08
PICSAR	1.99145	-2.59579	1.48e-08	5.3e-08
LINC01979	1.56596	-0.51857	1.51e-08	5.43e-08
UCKL1-AS1	0.953189	-0.686372	1.72e-08	6.14e-08
LINC01970	1.10413	-2.44676	1.81e-08	6.43e-08
ELOVL2-AS1	1.24923	-1.63574	2.38e-08	8.34e-08
LINC00924	-0.992337	-1.21322	2.75e-08	9.56e-08
LINC02487	-1.02887	-2.71719	2.81e-08	9.73e-08
DIRC3	-0.921545	-1.25479	3.19e-08	1.1e-07
TRPM2-AS	2.24168	1.41921	3.44e-08	1.18e-07
LINC01031	1.73596	-0.986691	3.65e-08	1.25e-07
NCBP2-AS1	1.06338	-2.93377	3.72e-08	1.27e-07
MIR200CHG	0.906213	3.76766	4.27e-08	1.45e-07
RHOXF1-AS1	-0.919002	-1.74759	4.43e-08	1.5e-07
LINC02389	1.17565	-1.61259	4.58e-08	1.54e-07
LINC01293	1.79478	-2.56793	5.09e-08	1.71e-07
MMP2-AS1	1.58697	-2.29605	5.11e-08	1.72e-07
EXTL3-AS1	0.930188	-0.393997	5.42e-08	1.81e-07
LINC02340	1.12134	-2.59241	5.6e-08	1.87e-07
LINC01594	1.59341	-1.91569	6.11e-08	2.03e-07
LINC00898	2.38228	-2.93818	6.65e-08	2.2e-07
PTPRD-AS1	-0.938626	-0.696898	6.78e-08	2.24e-07
KRT7-AS	-1.25844	0.342028	6.98e-08	2.3e-07
LINC01391	2.02596	-2.93954	7.71e-08	2.52e-07
LINC01297	1.45716	3.30176	8.29e-08	2.7e-07
MIAT	1.20455	1.07165	9.99e-08	3.22e-07
TRG-AS1	-1.17814	3.19389	1.03e-07	3.32e-07
ZFY-AS1	-0.901519	-2.10003	1.06e-07	3.39e-07
LINC02562	-1.18017	1.40483	1.12e-07	3.59e-07
USP2-AS1	0.901379	-1.25964	1.2e-07	3.83e-07
LINC01082	-0.977852	0.412407	1.59e-07	4.98e-07
LINC01088	1.72965	4.41074	1.68e-07	5.26e-07
LINC00894	0.972412	1.35905	1.89e-07	5.89e-07
LINC01124	0.960908	0.815079	1.9e-07	5.91e-07
OSTN-AS1	3.43	-1.37403	2.12e-07	6.55e-07
WDR86-AS1	-0.936544	-1.05313	2.22e-07	6.83e-07
LINC02538	-0.923127	-2.79271	2.33e-07	7.16e-07
PCAT5	2.88852	-0.591871	2.45e-07	7.5e-07
ZBTB20-AS5	4.26231	-1.60548	2.61e-07	7.95e-07
DUXAP8	1.16605	1.41186	2.74e-07	8.34e-07
LINC00893	0.934827	1.75368	2.94e-07	8.88e-07
LINC01765	1.38246	-1.67809	3.23e-07	9.71e-07
MIR205HG	-1.1703	4.87942	4.26e-07	1.26e-06
LINC01507	1.83879	-2.0494	4.44e-07	1.31e-06
SCARNA9	1.35582	-1.46209	4.49e-07	1.32e-06
MALAT1	1.29655	8.29455	4.61e-07	1.35e-06
LINC00173	1.1423	-0.0975348	5.31e-07	1.55e-06
ZBTB20-AS1	2.23405	-1.92581	5.88e-07	1.7e-06
LINC02603	0.935603	-2.56228	6.31e-07	1.82e-06
LINC00907	1.01895	-2.86144	6.62e-07	1.91e-06
PAPPA-AS2	1.29673	-2.44892	6.73e-07	1.94e-06
LBX2-AS1	0.957247	0.354281	8.42e-07	2.4e-06
PKIA-AS1	1.0002	-2.43592	1.27e-06	3.55e-06
LINC00920	1.37581	2.38673	1.43e-06	3.96e-06
PCOTH	1.55779	3.16922	1.76e-06	4.82e-06
HNF1A-AS1	2.49162	-0.711821	1.79e-06	4.89e-06
ZDHHC20-IT1	0.952419	-2.90148	1.81e-06	4.94e-06
LINC02381	0.98217	1.99515	1.81e-06	4.94e-06
EGOT	-1.08878	-1.40289	1.88e-06	5.12e-06
KCNQ1OT1	0.99109	3.02386	2.05e-06	5.54e-06
RFX3-AS1	0.912679	-0.181693	2.17e-06	5.86e-06
LINC02523	2.24442	-2.42738	2.22e-06	5.99e-06
MIR2052HG	1.87536	0.607799	2.35e-06	6.33e-06
LINC01558	-1.0326	-1.02614	2.36e-06	6.34e-06
MIR137HG	4.10499	-1.61264	2.41e-06	6.47e-06
ZNF350-AS1	1.49413	4.33413	2.46e-06	6.59e-06
RPS6KA2-IT1	1.02132	-2.7226	3.15e-06	8.35e-06
BACH1-IT2	0.955271	-2.28124	3.18e-06	8.42e-06
TRPC7-AS1	1.80099	-1.55401	3.19e-06	8.43e-06
MAPK6-DT	0.974216	-2.50887	3.59e-06	9.43e-06
JARID2-AS1	0.970827	-2.09783	3.94e-06	1.03e-05
LINC00261	-1.40352	2.04845	4.38e-06	1.14e-05
LINC01694	1.28294	-0.3282	4.45e-06	1.15e-05
LINC01451	-0.90613	-0.611389	4.57e-06	1.18e-05
FOXP1-AS1	1.04987	-2.51403	5.28e-06	1.35e-05
MRVI1-AS1	0.902514	-0.770847	5.33e-06	1.37e-05
LINC02163	3.33614	-2.84217	6.46e-06	1.64e-05
HOXC-AS1	1.89006	-2.60761	7.64e-06	1.92e-05
KCNMA1-AS3	1.38793	-2.74347	7.9e-06	1.98e-05
SCHLAP1	2.11023	3.25516	8.2e-06	2.05e-05
RXYLT1-AS1	-1.0269	-2.95158	8.3e-06	2.07e-05
LINC01060	3.01799	-2.47875	9.02e-06	2.24e-05
LINC00276	1.45475	-2.79527	1.13e-05	2.78e-05
DLX6-AS1	1.22406	1.69275	1.29e-05	3.15e-05
LINC02068	0.995373	-1.82213	1.32e-05	3.22e-05
LINC01388	2.46986	-2.49275	1.38e-05	3.35e-05
HCFC1-AS1	1.03586	-2.7047	1.45e-05	3.5e-05
LINC01342	1.28105	-2.2036	1.47e-05	3.54e-05
LINC02041	1.64799	-2.48421	1.57e-05	3.76e-05
NDST1-AS1	0.99431	-2.40014	1.59e-05	3.81e-05
TAT-AS1	0.972753	-2.75472	1.71e-05	4.09e-05
LINC02129	1.04047	-2.62935	1.89e-05	4.49e-05
PLAC4	1.8224	1.47643	2e-05	4.72e-05
LINC02326	1.97021	-2.56361	2.41e-05	5.64e-05
WASIR2	0.951738	-1.23566	3.44e-05	7.87e-05
LINC00158	-1.12226	-1.33781	3.6e-05	8.21e-05
HAGLROS	1.19901	-0.121408	3.64e-05	8.29e-05
LCMT1-AS2	1.34761	-1.7908	4.66e-05	0.00010483
SIRLNT	2.33412	-2.82991	7.56e-05	0.000164473
GACAT2	1.57983	-2.56379	8.44e-05	0.000182265
DSCAM-AS1	2.1822	2.49095	8.69e-05	0.000187514
LINC02418	1.41964	1.9064	9.02e-05	0.000194031
CFLAR-AS1	0.987864	-1.09075	9.67e-05	0.000206813
KIZ-AS1	0.966013	-2.32039	0.000101795	0.00021687
GAPLINC	0.947609	0.874811	0.000113081	0.000239512
LINC00514	1.03295	-2.90313	0.000114509	0.000242365
LINC01857	0.92403	-1.94292	0.000139337	0.000291615
LINC01612	2.21951	-1.81457	0.000161095	0.000333992
LINC01614	-0.965084	-2.48696	0.000170378	0.000351992
LINC01443	2.10889	-0.0280771	0.0002173	0.000441933
PURPL	1.69216	-1.68521	0.000247969	0.000500434
LINC01876	0.96041	0.0806961	0.00033949	0.000670678
HAND2-AS1	-1.05069	-1.09068	0.000352021	0.00069398
FAM106A	1.15757	-0.366851	0.000433942	0.000844558
LINC02139	-0.996098	-2.11241	0.000543272	0.00104246
LINC01411	1.13906	0.44576	0.000549546	0.00105343
LDLRAD4-AS1	1.1572	-2.30351	0.000550143	0.00105431
LINC01727	1.12916	-2.07237	0.000554875	0.00106282
EWSAT1	1.00976	-1.84048	0.000569815	0.00108913
FLJ42969	1.01163	-2.34566	0.000641457	0.00121544
LINC02542	0.932626	-0.883	0.00109383	0.00200031
LINC00668	1.69932	5.48675	0.00123536	0.00223926
C5orf66-AS1	-0.916974	-1.97965	0.00137669	0.00247834
SLC8A1-AS1	1.15059	-2.29618	0.00147792	0.00264797
LINC00513	1.06872	-1.33349	0.00163508	0.00291371
SYNPR-AS1	1.23144	-2.01831	0.00247827	0.00429641
LINC01096	1.19958	-2.55578	0.00259795	0.00449016
PPFIA2-AS1	1.24209	-1.39887	0.00322341	0.00549731
LINC00161	-0.91096	0.00826545	0.00383899	0.0064735
LINC01913	1.65129	-2.37437	0.00489735	0.00812448
LINC00648	1.83335	-2.77193	0.00567574	0.00931441
